# Supplementary material for: The Impact of Lockdowns on Caffeine Consumption: A Systematic Review of the Evidence
Source: Int J Environ Res Public Health. 2022 Apr 26;19(9):5255. doi: 10.3390/ijerph19095255 (PMC9102419; doi:10.3390/ijerph19095255)
Supplement: Supplementary file 1 [file ijerph-19-05255-s001.zip]

Archive with 1 entries (1 files):
- ijerph-1682903-supplementary.pdf
